# Supplementary material for: Microbial-Transferred Metabolites of Black Tea Theaflavins by Human Gut Microbiota and Their Impact on Antioxidant Capacity
Source: Molecules. 2023 Aug 4;28(15):5871. doi: 10.3390/molecules28155871 (PMC10420933; doi:10.3390/molecules28155871)
Supplement: Supplementary file 1 [file molecules-28-05871-s001.zip]

Archive with 1 entries (1 files):
- molecules-2488492-supplementary.pdf
